# Supplementary material for: IL-6 stimulates a concentration-dependent increase in MCP-1 in immortalised human brain endothelial cells
Source: F1000Res. 2016 May 11;5:270. Originally published 2016 Mar 3. [Version 2] doi: 10.12688/f1000research.8153.2 (PMC4900293; doi:10.12688/f1000research.8153.2)
Supplement: Raw data for effect of IL-6 on hCMVEC expression of inflammatory markers (Figure 1) — File shows expression levels of IL-6, IL-8, VCAM-1, and MCP-1 with averages and standard deviations. [file f1000research-5-9413-s0000.tgz]

Archive with 1 entries (1 files):
- 8ba836a9-6008-4eb6-a915-437457fbec20_Raw_Data.csv
