# Supplementary material for: IL-6 stimulates a concentration-dependent increase in MCP-1 in immortalised human brain endothelial cells
Source: F1000Res. 2016 May 11;5:270. Originally published 2016 Mar 3. [Version 2] doi: 10.12688/f1000research.8153.2 (PMC4900293; doi:10.12688/f1000research.8153.2)
Supplement: Raw data for effect of IL-6 on hCMVEC expression of inflammatory markers (Figure 1) — File shows expression levels of IL-6, IL-8, VCAM-1, and MCP-1 with averages and standard deviations. [file f1000research-5-9413-s0000.tgz › 8ba836a9-6008-4eb6-a915-437457fbec20_Raw_Data.csv]

Treatment group	IL-6 concentration (pg/mL)	Average IL-6 (pg/mL)	SD (pg/mL)
Media [1]	3060.186	3099.115	125.131
Media [2]	3239.084
Media [3]	2998.076
Vehicle [1]	3268.018	3176.559	171.4
Vehicle [2]	2978.829
Vehicle [3]	3282.831
IL-6 (0.1ng/mL) [1]	2990.897	2980.85	70.031
IL-6 (0.1ng/mL) [2]	3045.314
IL-6 (0.1ng/mL) [3]	2906.338
IL-6 (1ng/mL) [1]	3154.811	3231.861	239.139
IL-6 (1ng/mL) [2]	3040.746
IL-6 (1ng/mL) [3]	3500.027
IL-6 (10ng/mL) [1]	3284.243	3517.664	251.16
IL-6 (10ng/mL) [2]	3485.318
IL-6 (10ng/mL) [3]	3783.43
IL-6 (100ng/mL) [1]	3844.573	3873.168	358.159
IL-6 (100ng/mL) [2]	3530.164
IL-6 (100ng/mL) [3]	4244.768
Treatment group	IL-8 concentration (pg/mL)	Average IL-8 (pg/mL)	SD (pg/mL)
Media [1]	1469.41	1373.071	108.471
Media [2]	1394.22
Media [3]	1255.582
Vehicle [1]	1813.799	1373.368	381.604
Vehicle [2]	1164.85
Vehicle [3]	1141.455
IL-6 (0.1ng/mL) [1]	1354.118	1340.827	13.892
IL-6 (0.1ng/mL) [2]	1326.403
IL-6 (0.1ng/mL) [3]	1341.958
IL-6 (1ng/mL) [1]	1316.845	1310.506	25.64
IL-6 (1ng/mL) [2]	1282.291
IL-6 (1ng/mL) [3]	1332.383
IL-6 (10ng/mL) [1]	1370.844	1378.811	17.652
IL-6 (10ng/mL) [2]	1399.042
IL-6 (10ng/mL) [3]	1366.547
IL-6 (100ng/mL) [1]	1454.691	1366.824	129.789
IL-6 (100ng/mL) [2]	1217.749
IL-6 (100ng/mL) [3]	1428.031
Treatment group	VCAM-1 concentration (pg/mL)	Average VCAM-1 (pg/mL)	SD (pg/mL)
Media [1]	64.445	66.115	3.789
Media [2]	70.452
Media [3]	63.447
Vehicle [1]	31.699	27.875	4.223
Vehicle [2]	28.585
Vehicle [3]	23.342
IL-6 (0.1ng/mL) [1]	43.052	42.995	0.05
IL-6 (0.1ng/mL) [2]	42.966
IL-6 (0.1ng/mL) [3]	42.966
IL-6 (1ng/mL) [1]	56.084	48.337	9.408
IL-6 (1ng/mL) [2]	37.869
IL-6 (1ng/mL) [3]	51.058
IL-6 (10ng/mL) [1]	53.211	48.388	10.421
IL-6 (10ng/mL) [2]	36.429
IL-6 (10ng/mL) [3]	55.524
IL-6 (100ng/mL) [1]	19.081	21.036	11.871
IL-6 (100ng/mL) [2]	10.263
IL-6 (100ng/mL) [3]	33.763
Treatment group	MCP-1 concentration (pg/mL)	Average MCP-1 (pg/mL)	SD (pg/mL)
Media [1]	247.0261	238.227	7.6221
Media [2]	233.9939
Media [3]	233.661
Vehicle [1]	265.5573	241.8669	22.1341
Vehicle [2]	221.7155
Vehicle [3]	238.3279
IL-6 (0.1ng/mL) [1]	255.4276	255.542	3.538
IL-6 (0.1ng/mL) [2]	252.0626
IL-6 (0.1ng/mL) [3]	259.1358
IL-6 (1ng/mL) [1]	598.7032	626.4747	28.4103
IL-6 (1ng/mL) [2]	625.2374
IL-6 (1ng/mL) [3]	655.4834
IL-6 (10ng/mL) [1]	5215.5431	5014.6417	177.1866
IL-6 (10ng/mL) [2]	4947.7178
IL-6 (10ng/mL) [3]	4880.6641
IL-6 (100ng/mL) [1]	24442.4546	25256.8373	777.4021
IL-6 (100ng/mL) [2]	25991.0449
IL-6 (100ng/mL) [3]	25337.0125
